# Supplementary material for: Murine astrovirus infection course and antibody response in different mouse strains
Source: Lab Anim (NY). 2025 Jun 26;54(7):178–87. doi: 10.1038/s41684-025-01573-w (PMC12213600; doi:10.1038/s41684-025-01573-w)
Supplement: Supplementary file 3 — Spreadsheet with viral loads given in log(viral copy number per milligram of organ material) for comparison of MuAstV replication kinetics in different organs and mouse strains over 14 days after infection (short-term experiment). These data were used to generate Figs. 2 and 3 and Supplementary Fig. 1. [file 41684_2025_1573_MOESM3_ESM.xlsx]

## Sheet: Table 1
	LOG (viral copy numbers / mg organ material)
Mouse ID	Faeces	Blood	Lymph node	Spleen	Duodenum	Jejunum	Caecum	Colon	Kideny	Liver	Urinary Bladder	Heart	Lung	Brain
A-0dpi-CD1-1	0	0	0	0	0	0	0	0	0	0	0	0	0	0
A-0dpi-CD1-2	0	0	0	0	0	0	0	0	0	0
A-0dpi-CD1-3	0	0	0	0	0	0	0	0	0	0	0	0	0	0
A-0dpi-CD1-4	0	0	0	0	0	0	0	0	0	0
A-0dpi-CD1-5	0	0	0	0	0	0	0	0	0	0	0	0	0	0
A-2dpi-CD1-1	0	0	4.07229	0	3.68669	4.46802	3.29367	3.52026	0	2.74841	3.63004	3.00861	3.22187	4.44399
A-2dpi-CD1-2	0	0	0	2.25	4.65468	4.80904	3.12994	3.13057	0	0
A-2dpi-CD1-3	2.68029	0	3.42697	0.30103	5.20615	5.10663	4.16767	3.99333	0	0	0	2.32633	0	0
A-2dpi-CD1-4	0	0	0	0	5.24	5.27	4.29	3.63	0	0
A-2dpi-CD1-5	4.58023	2.74293	3.00493	0	4.1	4.87685	4.26056	3.39617	0	0	0	0	3.07991	0
A-4dpi-CD1-1	4.2063	2.24609	5.4865	2.77119	6.91358	6.48561	5.19305	3.84282	1.46203	2.32201	0	1.1364	2.82227	4.44868
A-4dpi-CD1-2	6.2292	2.67049	4.86986	5.14374	7.25726	7.18536	5.56181	6.08731	1.48472	3.28275
A-4dpi-CD1-3	5.80979	1.13437	4.54169	3.63871	6.12521	6.3804	4.85599	6.08898	0	3.33	0	2.17548	2.60433	4.18651
A-4dpi-CD1-4	3.51676	3.295	4.83665	2.18823	5.69181	6.03994	4.91785	4.25876	1.0828	2.07446
A-4dpi-CD1-5	5.56094	0.835253	5.12052	2.44498	5.46386	6.21562	4.89443	3.38749	1.43294	2.39065	0.738781	1.16197	2.95688	3.17067
A-6dpi-CD1-1	5.67175	0.816467	6.12642	3.36888	7.05298	7.10239	5.91566	5.6191	0	0	2.67756	2.74403	3.0907	0.917768
A-6dpi-CD1-2	6.22142	1.53542	5.30514	4.17377	6.46797	6.84185	6.13056	5.78779	0	3.09767
A-6dpi-CD1-3	6.2276	0.607796	4.66859	3.74323	6.17256	6.26548	5.40377	5.79636	0	0	0	2.43728	3.0651	2.63969
A-6dpi-CD1-4	6.88651	1.62	5.31136	3.44256	6.85349	6.63125	5.48836	4.74737	2.97495	2.99711
A-6dpi-CD1-5	6.95733	1.31355	5.89257	3.69496	6.88512	6.09512	5.97185	4.98483	1.79919	3.08809	0	2.35677	3.02671	0.885283
A-8dpi-CD1-1	0.651924	2.05566	6.38322	2.92112	5.05615	6.82227	5.55751	5.12907	0.651832	1.89797	3.60877	0	2.34384	3.33996
A-8dpi-CD1-2	3.59959	0	5.41676	2.84697	4.00852	4.46928	4.0128	3.91962	0.748742	1.86598
A-8dpi-CD1-3	0.786531	0.827923	5.72885	3.30471	5.35358	6.33493	5.86532	5.52745	0.623803	0.786531	2.55364	0	4.141	3.47916
A-8dpi-CD1-4	5.70973	3.55359	3.79321	2.778	6.08056	5.68006	5.24107	4.88941	0	2.54371
A-8dpi-CD1-5	4.42	1.95477	2.40983	4.27751	5.96916	7.87637	6.73899	6.11324	0	3.58734	4.21226	2.40645	2.35293	3.18323
A-10dpi-CD1-1	2.59568	1.30096	4.56012	3.24125	2.0097	2.10613	2.25528	0.960443	3.13786	1.35731
A-10dpi-CD1-2	0	1.17243	4.17926	3.05287	2.65688	2.19871	1.84192	1.93285	2.10112	1.51573
A-10dpi-CD1-3	2.87823	1.27137	4.0667	3.23479	2.22249	2.30949	2.34804	1.71723	0	0
A-10dpi-CD1-4	3.5611	2.21598	0	3.65777	3.27032	1.39	3.01536	3.02212	0	2.33741
A-10dpi-CD1-5	3.25865	0.689265	1.26034	3.82686	4.96706	3.09	3.94571	3.45712	2.66289	2.40346
A-12dpi-CD1-1	2.12645	1.5189	4.41133	3.09595	4.04116	5.14598	3.96412	3.89951	0	1.96422
A-12dpi-CD1-2	1.89326	1.54921	4.58862	2.7191	1.89149	5.25513	4.11355	4.2926	0	1.91555
A-12dpi-CD1-3	5.0337	1.5189	2.32057	3.42212	3.07696	4.95145	3.80646	2.58531	3.91677	3.70951
A-12dpi-CD1-4	6.87738	3.59804	2.74241	3.9017	4.82339	6.85318	5.82083	5.83472	2.77712	2.75778
A-12dpi-CD1-5	5.69308	2.05026	5.62738	3.54262	4.63903	6.66393	5.51563	5.9505	2.9685	2.68676
A-14dpi-CD1-1	0	0	3.35662	2.8116	1.45073	1.54788	1.1764	1.60145	0	0.265767
A-14dpi-CD1-2	0.900668	4.84819	3.96415	3.02293	2.52044	2.83065	1.78599	2.80774	0	0.364528
A-14dpi-CD1-3	0.99305	3.6277	2.20849	1.42273	2.25003	1.17412	1.84727	1.04626	0	0
A-14dpi-CD1-4	0	0	4.59603	3.89129	2.9651	3.03506	3.61442	0	0	0
A-14dpi-CD1-5	0	2.7763	5.30131	4.0241	3.32041	3.21125	3.61596	2.85449	0	0
A-0dpi-BL/6-1	0	0	0	0	0	0	0	0	0	0
A-0dpi-BL/6-2	0	0	0	0	0	0	0	0	0	0
A-0dpi-BL/6-3	0	0	0	0	0	0	0	0	0	0
A-0dpi-BL/6-4	0	0	0	0	0	0	0	0	0	0
A-0dpi-BL/6-5	0	0	0	0	0	0	0	0	0	0
A-2dpi-BL/6-1	0	0	3.68286	0	3.73541	4.06965	3.79042	2.28847	0	0
A-2dpi-BL/6-2	5.5673	0	3.09322	0	3.49902	4.06558	4.3178	2.90028	0	0
A-2dpi-BL/6-3	0	0	0	0	3.97652	4.89985	3.59893	3.49904	0	0
A-2dpi-BL/6-4	4.46916	0	2.04376	0	3.46837	4.06388	3.42126	2.87368	0	0
A-2dpi-BL/6-5	4.23154	0	4.99751	0	3.37586	4.1239	3.24297	3.11006	0	0
A-4dpi-BL/6-1	4.9445	3.75526	3.3507	0	2.3614	5.24142	3.37761	3.71368	0	2.11
A-4dpi-BL/6-2	5.85	1.65591	3.18375	1.04625	2.61306	5.45711	2.87944	3.74705	0	0
A-4dpi-BL/6-3	4.25464	0	3.29111	1.48964	3.87697	5.0637	3.38063	3.5223	0	0
A-4dpi-BL/6-4	5.09506	0	3.07241	0	1.50717	4.96608	3.84009	2.37983	0	0
A-4dpi-BL/6-5	5.0525	0	3.27523	0	3.89189	3.40297	3.92817	3.57602	0	0
A-6dpi-BL/6-1	5.31874	0	4.7094	0.247393	4.90944	5.16246	5.16091	5.14814	0	0.242162
A-6dpi-BL/6-2	5.86	0.98	3.81566	0	5.12576	5.59	5.59	4.1477	0	0
A-6dpi-BL/6-3	5.5374	-0.00187037	4.83097	0	5.26346	6.41893	5.01351	4.30694	0	0
A-6dpi-BL/6-4	6.35219	1.08797	4.14475	1.83415	4.58076	4.91255	4.4659	5.25456	0	0
A-6dpi-BL/6-5	6.03583	0.914935	4.36822	1.9804	3.56816	6.1381	4.60327	4.39506	0	0
A-8dpi-BL/6-1	0	3.769	3.52656	0	3.85502	5.20451	3.84648	3.50984	0	0
A-8dpi-BL/6-2	0	4.08261	0	0.98	4.49853	4.64249	3.94993	4.31189	0	0
A-8dpi-BL/6-3	4.10363	0	3.87209	0	3.66194	6.23643	3.0716	4.38548	0	0
A-8dpi-BL/6-4	5.82123	0	4.11091	0	3.63269	4.77396	3.92786	3.3856	0	0
A-8dpi-BL/6-5	6.07887	0	3.25074	1.96801	2.38267	5.45608	3.74285	4.61713	0	0
A-10dpi-BL/6-1	4.133	0.541585	3.67057	2.78034	3.53236	4.16106	4.22887	3.90072	0.653031	0.229985
A-10dpi-BL/6-2	3.41244	0.0275212	4.80702	2.56504	2.80482	4.73713	4.408	3.66871	0.194591	0.594287
A-10dpi-BL/6-3	5.61537	0.483734	0	2.84	2.56596	0	4.31837	5.0692	0.890423	0
A-10dpi-BL/6-4	4.81596	1.98854	4.46717	2.49256	3.62035	3.4047	3.24734	2.51776	0	0
A-10dpi-BL/6-5	6.19001	2.05999	2.12445	2.52926	3.83296	4.92553	4.62154	4.88872	0	2.02519
A-12dpi-BL/6-1	0	0	2.01949	2.32522	2.12221	4.48272	4.24028	3.92006	0	0
A-12dpi-BL/6-2	4.15797	0	4.00785	2.24867	3.81002	5.40577	4.3453	4.51327	0	2.08061
A-12dpi-BL/6-3	1.41104	0	4.84821	2.15559	3.88047	5.59072	4.45755	4.20115	0	0
A-12dpi-BL/6-4	1.64522	1.89722	4.76884	2.5447	3.5825	5.87975	4.75734	4.90384	0	2.36896
A-12dpi-BL/6-5	5.6086	3.11866	5.18043	2.72494	4.06785	4.59373	5.03016	4.7087	0	0
A-14dpi-BL/6-1	5.66675	3.17252	4.02371	0	2.3032	4.01283	2.90835	3.09661	0	0
A-14dpi-BL/6-2	3.75306	3.50858	3.27499	2.72824	2.53195	3.57097	3.05849	2.57161	0	0
A-14dpi-BL/6-3	0.326725	3.54998	4.23591	2.20173	2.57917	2.88766	3.06479	2.17834	0	0
A-14dpi-BL/6-4	5.34952	0	5.34986	3.57883	3.33031	3.82244	3.93576	4.17378	0	0
A-14dpi-BL/6-5	5.03071	0	4.65379	3.34245	3.63147	3.72045	4.69436	3.17947	0	0.882869
A-0dpi-BALB/c-1	0	0	0	0	0	0	0	0	0	0
A-0dpi-BALB/c-2	0	0	0	0	0	0	0	0	0	0
A-0dpi-BALB/c-3	0	0	0	0	0	0	0	0	0	0
A-0dpi-BALB/c-4	0	0	0	0	0	0	0	0	0	0
A-0dpi-BALB/c-5	0	0	0	0	0	0	0	0	0	0
A-2dpi-BALB/c-1	0	0	3.73454	1.57015	5.26039	5.56902	3.81963	4.01391	0	0
A-2dpi-BALB/c-2	2.53342	0	0	2.96786	0	2.33805	3.17906	2.8017	0	0
A-2dpi-BALB/c-3	2.8867	0	0	2.17512	4.18114	2.19	2.83257	2.80029	0	0
A-2dpi-BALB/c-4	3.51357	0	0	0.829453	3.61104	4.09646	2.79529	2.40642	0	0
A-2dpi-BALB/c-5	3.41409	0	0	0	4.26316	4.47212	2.94515	1.87163	0	0
A-4dpi-BALB/c-1	3.7468	0.958607	3.47848	1.18752	2.87221	5.85533	3.93264	2.87141	0	0
A-4dpi-BALB/c-2	4.32658	0	3.34519	1.63138	3.80409	5.18248	3.45038	3.71029	0	0
A-4dpi-BALB/c-3	0.853872	2.5171	3.68102	1.67676	5.81066	5.16681	4.27269	3.78067	1.39831	0
A-4dpi-BALB/c-4	6.38899	1.2484	4.82698	2.52741	5.36562	5.88406	5.50317	4.40046	0	2.41489
A-4dpi-BALB/c-5	5.07879	0	2.89396	0	5.35347	4.89206	4.01696	3.75671	0	0
A-6dpi-BALB/c-1	5.53197	0.81002	5.34804	1.78781	5.07044	6.50972	5.30665	3.45119	0.847809	0.685081
A-6dpi-BALB/c-2	8.7874	1.30014	2.16664	2.41211	5.11737	7.36744	6.15149	3.5665	1.01701	2.39717
A-6dpi-BALB/c-3	3.07398	0.71311	4.83058	2.29311	4.13659	5.92514	4.14939	2.82927	0	0
A-6dpi-BALB/c-4	6.06568	0.790288	2.95918	2.32859	6.40448	5.615	5.05633	4.42	0	1.65922
A-6dpi-BALB/c-5	7.25871	1.25294	3.96072	4.04971	5.86656	7.52823	6.21631	3.38	0	3.73021
A-8dpi-BALB/c-1	5.03705	0	5.81973	2.43169	3.256	4.11545	4.08951	3.55821	0.838788	0.48761
A-8dpi-BALB/c-2	0	0	5.69035	3.77769	4.08917	6.1154	4.66056	5.05608	0	0.0937055
A-8dpi-BALB/c-3	5.29881	0	5.53468	2.40156	4.88496	5.17893	4.5977	3.59503	0	0
A-8dpi-BALB/c-4	6.03863	0.653691	6.2577	3.31258	4.16678	5.71818	5.10337	4.42433	0	2.19946
A-8dpi-BALB/c-5	6.81088	0	5.06059	3.10111	6.20833	7.12542	5.76788	4.86158	0	1.64748
A-10dpi-BALB/c-1	1.05	0.528089	0	2.57	1.03626	1.88584	3.75338	1.84474	2.16198	0.27
A-10dpi-BALB/c-2	1.63818	0	0	2.41	3.12831	2.78248	2.9191	2.79994	2.3389	0.54
A-10dpi-BALB/c-3	2.62624	0	4.6676	2.54063	2.86651	3.21898	2.46092	1.13323	1.64166	0
A-10dpi-BALB/c-4	4.17428	0	5.91359	3.34886	4.07003	5.07337	4.52725	3.95658	0	0
A-10dpi-BALB/c-5	3.33703	0	4.79683	3.6855	4.32313	4.68076	3.74924	3.20507	0	0
A-12dpi-BALB/c-1	6.58179	2.45551	6.26948	2.99405	5.01512	6.39916	4.80753	5.89951	0	1.41417
A-12dpi-BALB/c-2	2.81749	0.486158	0	3.03989	2.08558	4.14052	4.25785	4.05067	0	1.08712
A-12dpi-BALB/c-3	4.13754	1.4604	5.78718	2.81236	4.06961	4.55315	4.8871	4.85288	0	0.901183
A-12dpi-BALB/c-4	6.78258	1.75208	6.32271	3.40534	5.29706	5.74975	5.87031	5.28632	0	2.37132
A-12dpi-BALB/c-5	5.8954	1.96168	6.03415	3.53841	3.02073	4.57049	4.51399	4.57342	0	2.61858
A-14dpi-BALB/c-1	2.36228	0	4.47535	2.8399	1.79774	4.01283	3.56205	2.60502	0	1.32318
A-14dpi-BALB/c-2	2.21392	0	0.917969	2.8824	3.87744	3.57097	3.52086	3.40627	0	0
A-14dpi-BALB/c-3	3.07787	0	4.32007	2.82594	1.68184	2.88766	3.15127	2.72694	0	0
A-14dpi-BALB/c-4	2.76683	0	5.29341	3.312	2.53736	3.48577	3.74341	3.81826	0	0.716464
A-14dpi-BALB/c-5	5.82016	1.4577	6.23526	4.38081	4.84907	5.64673	4.86165	5.06469	0	0
A-0dpi-NSG-1	0	0	0	0	0	0	0	0	0	0	0	0	0	0
A-0dpi-NSG-2	0	0	0	0	0	0	0	0	0	0
A-0dpi-NSG-3	0	0	0	0	0	0	0	0	0	0	0	0	0	0
A-0dpi-NSG-4	0	0	0	0	0	0	0	0	0	0
A-0dpi-NSG-5	0	0	0	0	0	0	0	0	0	0	0	0	0	0
A-2dpi-NSG-1	0	0	1.75663	1.12063	5.23273	5.19972	4.36664	2.79022	1.95729	0	0	0	4.36086	4.13317
A-2dpi-NSG-2	2.83058	0	0	1.77982	5.26002	5.08746	3.36749	2.27224	1.29908	1.0543
A-2dpi-NSG-3	4.31685	0	0	0	5.47936	4.75	3.54727	2.83514	0	0	0	0	4.00667	3.91759
A-2dpi-NSG-4	3.93109	0	0	1.49943	5.42953	5.18899	4.12295	3.45819	1.39164	1.70399
A-2dpi-NSG-5	3.88881	0.296062	0	0	4.96389	4.22025	2.74462	3.33798	0	1.19479	0	0	4.40711	0
A-4dpi-NSG-1	6.0974	2.69861	3.36536	3.04656	5.87749	5.686	4.74993	6.09227	2.07974	2.44768	0	2.89731	4.79186	3.06314
A-4dpi-NSG-2	5.55425	2.73296	1.94196	3.41055	6.52551	6.53197	5.33901	4.98277	3.59501	2.74241
A-4dpi-NSG-3	3.42407	2.64577	6.30076	3.66033	5.35522	5.43041	6.66843	6.03599	3.71394	2.6	3.29811	3.47188	5.18862	3.36573
A-4dpi-NSG-4	6.12298	1.2072	4.51353	2.82176	5.95965	5.37978	5.21816	4.3526	3.27491	2.56952
A-4dpi-NSG-5	6.62798	1.81997	4.53225	3.30573	6.71917	6.69217	5.29843	4.24771	3.30613	2.86474	0	2.6895	4.91397	3.15655
A-6dpi-NSG-1	6.24727	0.922787	4.39745	3.84953	5.07281	6.7395	5.325	5.79144	2.94722	5.69332	3.12044	4.32254	5.62789	4.46466
A-6dpi-NSG-2	1.67596	0.83	4.99974	4.06	6.10843	6.71438	4.06367	5.78966	2.4105	3.22442
A-6dpi-NSG-3	6.95329	0.649999	2.31019	3.7776	6.49168	7.02911	5.77221	6.3466	2.42893	5.14	3.17568	4.51214	5.85221	4.84818
A-6dpi-NSG-4	6.85858	3.07647	2.95998	4.63715	7.27703	7.21176	6.17276	6.10344	3.83553	4.35181
A-6dpi-NSG-5	7.01697	0.251539	2.08397	4.53816	6.85211	7.26447	6.04622	5.22924	3.72986	4.10273	2.81172	4.3358	5.61678	3.87971
A-8dpi-NSG-1	5.6	0	4.64511	3.73268	5.63466	5.67498	5.38607	3.8286	2.43529	3.21938	2.70361	4.08526	5.71266	3.37845
A-8dpi-NSG-2	5.94074	0	2.31279	3.81519	6.21088	6.3006	6.06255	5.2007	1.78502	3.50732
A-8dpi-NSG-3	4.08662	1.24	0	5.94142	6.71007	6.70901	5.59467	4.61025	2.82098	3.32853	2.85205	3.74993	5.238	3.78465
A-8dpi-NSG-4	6.43219	3.19429	4.21609	4.80697	7.09965	7.12651	6.71557	5.8102	4.20968	4.58393
A-8dpi-NSG-5	7.07434	0	6.58782	5.07956	7.20161	7.57229	6.21185	5.16589	4.1507	4.498	2.98614	4.39648	5.9099	3.48526
A-10dpi-NSG-1	4.41516	2.81459	5.90146	4.32236	7.0327	6.88355	5.3185	4.88742	3.3998	3.75882
A-10dpi-NSG-2	5.35532	2.97363	5.85044	4.62267	6.76624	6.84529	5.26098	4.5792	3.35511	3.94986
A-10dpi-NSG-3	5.15827	2.80947	5.71357	4.43254	6.08866	7.18478	5.3023	5.61108	3.42391	4.19947
A-10dpi-NSG-4	6.90943	3.39322	6.7722	4.48256	7.21986	7.08498	5.77182	5.55657	3.38726	3.869
A-10dpi-NSG-5	6.47317	3.63749	6.21474	5.20215	7.50567	7.46701	5.81772	6.12331	3.98864	4.22555
A-12dpi-NSG-1	5.66675	3.21392	5.18515	4.93511	7.38467	7.56026	6.2464	6.26078	3.79871	4.42545
A-12dpi-NSG-2	3.89919	3.62252	2.20094	4.62929	5.61705	6.60414	5.92479	5.9853	3.59629	4.36639
A-12dpi-NSG-3	0.405906	3.62916	3.70041	5.01335	7.34887	7.8236	6.49911	6.2848	4.17154	4.49432
A-12dpi-NSG-4	6.73794	3.6971	3.4064	5.33471	6.22372	7.66859	6.23589	6.42226	4.32427	4.60927
A-12dpi-NSG-5	7.54031	3.66188	4.82684	5.15317	7.6299	8.06953	6.2997	6.36994	4.10468	4.6862
A-14dpi-NSG-1	1.2539	3.74621	6.8147	5.51611	7.14588	7.53025	6.55797	6.69134	4.06639	5.01314
A-14dpi-NSG-2	4.58012	4.09138	6.5132	5.23257	7.05738	7.66855	6.78669	6.60671	4.17244	4.82726
A-14dpi-NSG-3	0	3.69526	6.87318	5.87331	6.28787	7.70852	6.54845	6.45981	4.4625	5.36191
A-14dpi-NSG-4	6.01926	4.1354	4.78512	5.0686	6.92857	7.52296	7.12299	6.55429	4.51231	5.29655
A-14dpi-NSG-5	0	4.4579	6.36416	5.5293	7.49021	7.93561	6.46952	6.51764	4.64969	5.37362
