# Supplementary material for: Murine astrovirus infection course and antibody response in different mouse strains
Source: Lab Anim (NY). 2025 Jun 26;54(7):178–87. doi: 10.1038/s41684-025-01573-w (PMC12213600; doi:10.1038/s41684-025-01573-w)
Supplement: Supplementary file 4 — Spreadsheet with RT-PCR results from fecal samples of mice to compare duration of MuAstV shedding in different mouse strains over 13 weeks after MuAstV infection (long-term experiment). These data were used to generate Fig. 4. [file 41684_2025_1573_MOESM4_ESM.xlsx]

## Sheet: Table 1
		MuAstV RT-PCR result of faeces from animals in the long-term experiment (1 = positive, 0 = negative)
Mouse ID	Housing	wpi_0	wpi_1	wpi_2	wpi_3	wpi_4	wpi_5	wpi_6	wpi_7	wpi_8	wpi_9	wpi_10	wpi_11	wpi_12	wpi_13
B_CD1-1	group-housed	0	1	1	1	0	0	0	0	0	0	1	1	0	0
B_CD1-2	group-housed	0	1	1	1	0	0	0	0	0	0	1	1	0	0
B_CD1-3	group-housed	0	1	1	1	0	0	0	0	0	0	1	0	0	0
B_CD1-4	group-housed	0	1	1	0	0	0	0	0	0	0	1	0	0	0
B_CD1-5	group-housed	0	1	1	0	0	0	0	0	0	0	1	1	0	0
B_CD1-6	group-housed	0	1	1	1	0	0	0	0	0	0	1	1	0	0
B_CD1-7	individually housed	0	1	1	1	0	0	0	0	0	0	1	1	1	0
B_CD1-8	individually housed	0	1	1	0	0	0	0	0	0	0	1	0	1	0
B_CD1-9	individually housed	0	1	1	1	0	0	0	0	0	0	1	1	0	1
B_CD1-10	individually housed	0	1	1	1	0	0	0	0	0	0	1	1	1	0
B_CD1-11	individually housed	0	1	1	1	0	0	0	0	0	0	1	1	1	0
B_CD1-12	individually housed	0	1	1	0	0	0	0	0	0	0	0	0	0	0
B_C57BL/6J-1	group-housed	0	1	1	0	0	0	0	0	0	0	1	1	1	0
B_C57BL/6J-2	group-housed	0	1	1	0	0	0	0	0	0	0	1	1	1	0
B_C57BL/6J-3	group-housed	0	1	1	0	0	0	0	0	0	0	1	1	1	0
B_C57BL/6J-4	group-housed	0	1	1	0	0	0	0	0	0	0	1	1	1	0
B_C57BL/6J-5	group-housed	0	1	1	0	0	0	0	0	0	0	1	1	1	0
B_C57BL/6J-6	group-housed	0	1	1	0	0	0	0	0	0	0	1	1	0	0
B_C57BL/6J-7	individually housed	0	1	1	0	0	0	0	0	0	0	1	1	0	0
B_C57BL/6J-8	individually housed	0	1	1	0	0	0	0	0	0	0	1	1	0	0
B_C57BL/6J-9	individually housed	0	1	1	0	0	0	0	0	0	0	1	1	0	0
B_C57BL/6J-10	individually housed	0	1	1	1	0	0	0	0	0	0	1	1	0	0
B_C57BL/6J-11	individually housed	0	1	1	0	0	0	0	0	0	0	1	1	1	0
B_C57BL/6J-12	individually housed	0	1	1	1	0	0	0	0	0	0	1	1	0	0
B_BALB/c-1	group-housed	0	1	1	0	0	0	0	0	0	0	1	1	0	0
B_BALB/c-2	group-housed	0	1	1	0	0	0	0	0	0	0	1	1	0	0
B_BALB/c-3	group-housed	0	1	1	0	0	0	0	0	0	0	1	1	0	0
B_BALB/c-4	group-housed	0	1	1	0	0	0	0	0	0	0	1	1	0	0
B_BALB/c-5	group-housed	0	1	1	0	0	0	0	0	0	0	1	1	0	0
B_BALB/c-6	group-housed	0	1	0	0	0	0	0	0	0	0	1	0	0	1
B_BALB/c-7	individually housed	0	1	1	0	0	0	0	0	0	0	1	1	1	1
B_BALB/c-8	individually housed	0	1	0	1	0	0	0	0	0	0	1	1	1	0
B_BALB/c-9	individually housed	0	1	1	1	0	0	0	0	0	0	1	1	1	0
B_BALB/c-10	individually housed	0	1	1	1	0	0	0	0	0	0	1	1	1	1
B_BALB/c-11	individually housed	0	1	1	1	0	0	0	0	0	0	1	1	0	0
B_BALB/c-12	individually housed	0	1	1	1	0	0	0	0	0	0	1	1	1	1
B_NSG-1	group-housed	0	1	1	1	1	1	1	1	1	1	1	1	1	1
B_NSG-2	group-housed	0	1	1	1	1	1	1	1	1	1	1	1	1	1
B_NSG-3	group-housed	0	1	1	1	1	1	1	1	1	1	1	1	1	1
B_NSG-4	group-housed	0	1	1	1	1	1	1	1	1	1	1	1	1	1
B_NSG-5	group-housed	0	1	1	1	1	1	1	1	1	1	1	1	1	1
B_NSG-6	group-housed	0	1	1	1	1	1	1	1	1	1	1	1	1	1
B_NSG-7	individually housed	0	1	1	1	1	1	1	1	1	1	1	1	1	1
B_NSG-8	individually housed	0	1	1	1	1	1	1	1	1	1	1	1	1	1
B_NSG-9	individually housed	0	1	1	1	1	1	1	1	1	1	1	1	1	1
B_NSG-10	individually housed	0	1	1	1	1	1	1	1	1	1	1	1	1	1
B_NSG-11	individually housed	0	1	1	1	1	1	1	1	1	1	1	1	1	1
B_NSG-12	individually housed	0	1	1	1	1	1	1	1	1	1	1	1	1	1
