# Supplementary material for: Murine astrovirus infection course and antibody response in different mouse strains
Source: Lab Anim (NY). 2025 Jun 26;54(7):178–87. doi: 10.1038/s41684-025-01573-w (PMC12213600; doi:10.1038/s41684-025-01573-w)
Supplement: Supplementary file 6 — Spreadsheet with net MFI values for comparison of the antibody response in different mouse strains over 13 weeks after MuAstV infection (long-term experiment). These data were used to generate Fig. 6. [file 41684_2025_1573_MOESM6_ESM.xlsx]

## Sheet: Table 1
		Net MFI value measured by multiplex MuAstV serological assay
Mouse ID	Housing	wpi_0	wpi_1	wpi_2	wpi_3	wpi_4	wpi_5	wpi_6	wpi_7	wpi_8	wpi_9	wpi_10	wpi_11	wpi_12	wpi_13
B_CD1-1	group-housed	11.5	70	5606	7497		8454		6807		7163.5	9456	21808	23154	18728
B_CD1-2	group-housed	14	1457.5	3638	18634		19065		19451		19488.5	16788.5	16574	19833.5	22506
B_CD1-3	group-housed	9.5	168	15784.5	17913		21533		22642		20278.5	17373.5	18122	22189	19166
B_CD1-4	group-housed	8	459	18261.5	21882		22825		23100		22612	17017	15710	22786	18841
B_CD1-5	group-housed	52	87.5	14421	15825		17282		20585.5		19646.5	16174.5	23345	18833.5	22369.5
B_CD1-6	group-housed	14	32.5	1682.5	11413.5		14076		15465.5		15960.5	13753.5	17938.5	19845	21692
B_CD1-7	individually housed	9	61	4609	3124		2410		1306		1368	8837	13850.5	17047	15727
B_CD1-8	individually housed	19	102	4297	8483		17030		14927		15717	9746.5	20182	22574	17950
B_CD1-9	individually housed	15.5	24	7271	3425		7074		6678		10626	10687	15549	17350	22685.5
B_CD1-10	individually housed	13	2738	8111.5	10842		15995		12221.5		15123	14912	19388	19837.5	21728.5
B_CD1-11	individually housed	17	25	444	611.5		772.5		1747.5		3514.5	7150.5	19810.5	22964.5	20880.5
B_CD1-12	individually housed	11	14	1542	3543.5		11215.5		22207.5		18186	16877	22047	22876	21383.5
B_C57BL/6J-1	group-housed	9	37.5	270	82	109.5	252	166	221	449.5	790	405	16354.5	17061	17384.5
B_C57BL/6J-2	group-housed	12	13	26	142	337	381	460	668	1123.5	1282.5	1246.5	21821.5	15093.5	15280
B_C57BL/6J-3	group-housed	13.5	7	44	125.5	167.5	279	410	543	1026.5	1497	707.5	12990	13990	14285.5
B_C57BL/6J-4	group-housed	1	4.5	82.5	52.5	62.5	88.5	108	160.5	215.5	202.5	295	191	529	3991
B_C57BL/6J-5	group-housed	2	9	261	79	41	126	113	131	244.5	378.5	286	7118	9421.5	10475.5
B_C57BL/6J-6	group-housed	5	13	115	90.5	97	233	252	409	1143.5	479	380.5	4747	7338	6597
B_C57BL/6J-7	individually housed	10	7.5	55	39	14	86	46	81	56	128	881.5	20287	11189.5	11293.5
B_C57BL/6J-8	individually housed	24	29	120	115.5	122	160.5	184	192	143	275.5	463	12997	9560.5	16971.5
B_C57BL/6J-9	individually housed	24	16	72.5	221	1036	1370.5	1217.5	1058	2540	1343	3035	19436	21790	20633.5
B_C57BL/6J-10	individually housed	7	10	19	44.5	24.5	34.5	47	76	167	699.5	10330	22871	22072.5	17911
B_C57BL/6J-11	individually housed	9	9.5	24	46	61.5	80.5	43	75	216	788.5	9534	17992	15235	19283
B_C57BL/6J-12	individually housed	13	10	157.5	99.5	187.5	179	170	319	2621.5	2741.5	1574.5	4080	733	3261.5
B_BALB/c-1	group-housed	21	26	103	70	45	37	35	31	71	4505	5236	16993	2154.5	4151.5
B_BALB/c-2	group-housed	45	69	899.5	940	660	576	510.5	498.5	1150	1168	7623	15651	7742	10241.5
B_BALB/c-3	group-housed	67.5	80	1815	984	899	1119	623.5	568	1143.5	668	10191	16499	11889	12114.5
B_BALB/c-4	group-housed	54	28.5	66.5	30	50	105	66.5	111.5	135	327.5	2134	4525	5282.5	6731.5
B_BALB/c-5	group-housed	28	40	24	27	25.5	140	41	46.5	95.5	228	5408	10966	8191.5	9959.5
B_BALB/c-6	group-housed	43.5	244	511.5	63	79	15	114	145.5	339	535	8585.5	3313	14694.5	17122
B_BALB/c-7	individually housed	40	45	834	1356	605.5	448	240.5	280	442.5	781.5	1767	16739	6111	13018
B_BALB/c-8	individually housed	23	84.5	100	49	71	172	309	419.5	641	1023	3492	11725.5	10378	6432.5
B_BALB/c-9	individually housed	68	94	1161.5	682.5	465	413	440.5	667	1079	1366	10437	15822	9533.5	14108.5
B_BALB/c-10	individually housed	38.5	87.5	1280	1710	3355	2632	1544	2209	2868	4911	15364.5	22705	21555	22300
B_BALB/c-11	individually housed	41	43.5	77.5	54.5	108	131	209	294.5	505.5	776.5	5456	13165.5	12458.5	14975.5
B_BALB/c-12	individually housed	36	16	489	346	518.5	780	1421	2128	3347	2915	3850	9633	9926	10892.5
B_NSG-1	group-housed	1	27	1	1		1		1		1		4		1
B_NSG-2	group-housed	1	44.5	1	1		2		0		1		1		1
B_NSG-3	group-housed	1	28	1	1		1		0		1		1		1
B_NSG-4	group-housed	1	38	1	1		1		0		1		5		1
B_NSG-5	group-housed	1	23	1	1		3		1		1		4		1
B_NSG-6	group-housed	1	6	1	11		1		0		1		2		1
B_NSG-7	individually housed	1	10	1	1		2		0		1		6		1
B_NSG-8	individually housed	1	5	1	1		2		1		1		6.5		1
B_NSG-9	individually housed	1	59	1	1		2		1		1		7		1
B_NSG-10	individually housed	1	1	1	1		2		0		1		2		1
B_NSG-11	individually housed	1	1	2	1		2		0		1		11		1
B_NSG-12	individually housed	1	5	1	1		1		1		1		1		1
